# Supplementary material for: Indoxyl Sulfate Contributes to mTORC1-Induced Renal Fibrosis via The OAT/NADPH Oxidase/ROS Pathway
Source: Toxins (Basel). 2021 Dec 18;13(12):909. doi: 10.3390/toxins13120909 (PMC8706756; doi:10.3390/toxins13120909)
Supplement: Supplementary file 1 [file toxins-13-00909-s001.zip]

Archive with 1 entries (1 files):
- toxins-1488738.pdf
